# Supplementary material for: Compositional editing of extracellular matrices by CRISPR/Cas9 engineering of human mesenchymal stem cell lines
Source: eLife. 2025 Mar 28;13:RP96941. doi: 10.7554/eLife.96941 (PMC11952750; doi:10.7554/eLife.96941)
Supplement: Figure 3—source data 2. — Non-annotated western blot pictures of RUNX2 (left part of the gel) in cultured mesenchymal sword of Damocles bone morphogenetic type-2 (MSOD-B) (line 3) and RUNX2-edited cells (clone 6.1 line 4 and clone 6.23 line 5, respectively). The genetic editing of RUNX2 is confirmed by the detection of the truncated proteins. Actin (right part of the gel) is used as a control to normalize the protein content. [file elife-96941-fig3-data2.zip]

Archive with 5 entries (5 files):
- RUNX2 source file_Exposure_21.0sec.scn
- _Exposure_13.7sec.tif
- Actin source file_Exposure_3.1sec.scn
- Actin source file_Exposure_3.1sec.tif
- RUNX2 in paper_Exposure_21.0sec.tif
