# Supplementary material for: Compositional editing of extracellular matrices by CRISPR/Cas9 engineering of human mesenchymal stem cell lines
Source: eLife. 2025 Mar 28;13:RP96941. doi: 10.7554/eLife.96941 (PMC11952750; doi:10.7554/eLife.96941)
Supplement: Source data 1. [file elife-96941-data1.zip]

Archive with 29 entries (29 files):
- Figure 5G - Source data.xlsx
- Figure 1C - Source data.xlsx
- Figure 1E - Source data.xlsx
- Figure 1F - Source data.xlsx
- Figure 2 - supplement 2 - Source data.xlsx
- Figure 2 - supplement 3 - Source data.xlsx
- Figure 2C - Source data.xlsx
- Figure 2F - Source data.xlsx
- Figure 2H - Source data.xlsx
- Figure 3 - supplement 5 - Source data.xlsx
- Figure 3 - supplement 7 - Source data.xlsx
- Figure 3 - supplement 8 - Source data.xlsx
- Figure 3E - Source data.xlsx
- Figure 3G - Source data.xlsx
- Figure 3H - Source data.xlsx
- Figure 3J - Source data.xlsx
- Figure 4 - supplement 1 - Source data.xlsx
- Figure 4 - supplement 2 - Source data.xlsx
- Figure 4 - supplement 3 - Source data.xlsx
- Figure 4 - supplement 4 - Source data.xlsx
- Figure 4 - supplement 5 - Source data.xlsx
- Figure 4 - supplement 6 - Source data.xlsx
- Figure 4B - Source data.xlsx
- Figure 5 - supplement 1 - Source data.xlsx
- Figure 5 - supplement 2 - Source data.xlsx
- Figure 5 - supplement 3 - Source data.xlsx
- Figure 5 - supplement 4 - Source data.xlsx
- Figure 5D - Source data.xlsx
- Figure 5E - Source data.xlsx
