# Supplementary material for: Compositional editing of extracellular matrices by CRISPR/Cas9 engineering of human mesenchymal stem cell lines
Source: eLife. 2025 Mar 28;13:RP96941. doi: 10.7554/eLife.96941 (PMC11952750; doi:10.7554/eLife.96941)
Supplement: Source data 1. [file elife-96941-data1.zip › Figure 1E - Source data.xlsx]

## Sheet: Sheet1
		MSOD-B												MSOD-BΔV1
		29.378	27.586	29.818	29.873	27.7248	22.9509	33.617	25.2206	25.3431	24.4118			28.725	31.784	20.02	10.7391	11.7391	14.058	12.4927	12.7101	15.1449	12.3188
