# Supplementary material for: Compositional editing of extracellular matrices by CRISPR/Cas9 engineering of human mesenchymal stem cell lines
Source: eLife. 2025 Mar 28;13:RP96941. doi: 10.7554/eLife.96941 (PMC11952750; doi:10.7554/eLife.96941)
Supplement: Source data 1. [file elife-96941-data1.zip › Figure 1F - Source data.xlsx]

## Sheet: Sheet1
			MSOD-B												MSOD-BΔV1
			592.963	493.333	540.185	584.444									29.2593	49.4444	49.0741	62.7778
