# Supplementary material for: Compositional editing of extracellular matrices by CRISPR/Cas9 engineering of human mesenchymal stem cell lines
Source: eLife. 2025 Mar 28;13:RP96941. doi: 10.7554/eLife.96941 (PMC11952750; doi:10.7554/eLife.96941)
Supplement: Source data 1. [file elife-96941-data1.zip › Figure 3 - supplement 5 - Source data.xlsx]

## Sheet: Sheet1
	MSOD-B												MSOD-BΔR2
	36.6855	23.8476	24.4598										20.1624	20.2826	20.4943
