# Supplementary material for: Compositional editing of extracellular matrices by CRISPR/Cas9 engineering of human mesenchymal stem cell lines
Source: eLife. 2025 Mar 28;13:RP96941. doi: 10.7554/eLife.96941 (PMC11952750; doi:10.7554/eLife.96941)
Supplement: Source data 1. [file elife-96941-data1.zip › Figure 3 - supplement 8 - Source data.xlsx]

## Sheet: Sheet1
		MSOD-B												MSOD-BΔR2
	ColX volume (μm3) Normalised to total volume	0.8	0.72	0.92										0.15	0.3	0.23
