# Supplementary material for: Compositional editing of extracellular matrices by CRISPR/Cas9 engineering of human mesenchymal stem cell lines
Source: eLife. 2025 Mar 28;13:RP96941. doi: 10.7554/eLife.96941 (PMC11952750; doi:10.7554/eLife.96941)
Supplement: Source data 1. [file elife-96941-data1.zip › Figure 3G - Source data.xlsx]

## Sheet: Sheet1
				MSOD-B												MSOD-BΔR1
			Col2 volume (μm3) Normalised to total volume	0.4	0.36	0.32										0.29	0.25	0.4
