# Supplementary material for: Compositional editing of extracellular matrices by CRISPR/Cas9 engineering of human mesenchymal stem cell lines
Source: eLife. 2025 Mar 28;13:RP96941. doi: 10.7554/eLife.96941 (PMC11952750; doi:10.7554/eLife.96941)
Supplement: Source data 1. [file elife-96941-data1.zip › Figure 4 - supplement 3 - Source data.xlsx]

## Sheet: Sheet1
		Batch 1												2												3
		38.6853	34.1769	36.6492	34.8974	22.434	25.5132							25.3666	29.873	27.7248	22.9509	33.617	26.6958							34.3988	22.6967	29.88	32.54	30.11	30.84	29.95
