# Supplementary material for: Compositional editing of extracellular matrices by CRISPR/Cas9 engineering of human mesenchymal stem cell lines
Source: eLife. 2025 Mar 28;13:RP96941. doi: 10.7554/eLife.96941 (PMC11952750; doi:10.7554/eLife.96941)
Supplement: Source data 1. [file elife-96941-data1.zip › Figure 4 - supplement 4 - Source data.xlsx]

## Sheet: Sheet1
		VEGF_1
		Batch 1												2												3
		10.7391	11.7391	14.058										12.4927	12.7101	15.1449	12.3188									10.5506	10.2292	17.4593
