# Supplementary material for: Compositional editing of extracellular matrices by CRISPR/Cas9 engineering of human mesenchymal stem cell lines
Source: eLife. 2025 Mar 28;13:RP96941. doi: 10.7554/eLife.96941 (PMC11952750; doi:10.7554/eLife.96941)
Supplement: Source data 1. [file elife-96941-data1.zip › Figure 4 - supplement 6 - Source data.xlsx]

## Sheet: Sheet1
	Pellet volume
		MSOD-B			MSOD-BΔV1			MSOD-BΔR1
	Volume	18.1	17.6	17.12	24.21	21.26	22.58	22.08	18.53	23.01
