# Supplementary material for: Compositional editing of extracellular matrices by CRISPR/Cas9 engineering of human mesenchymal stem cell lines
Source: eLife. 2025 Mar 28;13:RP96941. doi: 10.7554/eLife.96941 (PMC11952750; doi:10.7554/eLife.96941)
Supplement: Source data 1. [file elife-96941-data1.zip › Figure 4B - Source data.xlsx]

## Sheet: Sheet1
					2 Weeks		6 Weeks
					MSOD-B	MSOD-BΔR1	MSOD-B	MSOD-BΔR1
					13.4058	2.8763	18.6539	4.0741
					15.4461	5.9112	23.9678	2.7508
					20.5359	10.7509	17.4818	5.9321
						8.5346
