# Supplementary material for: Compositional editing of extracellular matrices by CRISPR/Cas9 engineering of human mesenchymal stem cell lines
Source: eLife. 2025 Mar 28;13:RP96941. doi: 10.7554/eLife.96941 (PMC11952750; doi:10.7554/eLife.96941)
Supplement: Source data 1. [file elife-96941-data1.zip › Figure 5 - supplement 3 - Source data.xlsx]

## Sheet: Sheet1
	Healthy control	MSOD-B	MSOD-BΔR1
	32.1844	18.5184	10.2901
	43.0807	3.84642	12.6324
	43.4059	11.6722	13.8347
