# Supplementary material for: Compositional editing of extracellular matrices by CRISPR/Cas9 engineering of human mesenchymal stem cell lines
Source: eLife. 2025 Mar 28;13:RP96941. doi: 10.7554/eLife.96941 (PMC11952750; doi:10.7554/eLife.96941)
Supplement: Source data 1. [file elife-96941-data1.zip › Figure 5 - supplement 4 - Source data.xlsx]

## Sheet: Sheet1
	Healthy control	MSOD-B	MSOD-BΔR1
	134.65	200	175.6
	211.74	91.6	118
	219.91	110	179
