# Supplementary material for: Compositional editing of extracellular matrices by CRISPR/Cas9 engineering of human mesenchymal stem cell lines
Source: eLife. 2025 Mar 28;13:RP96941. doi: 10.7554/eLife.96941 (PMC11952750; doi:10.7554/eLife.96941)
Supplement: Source data 1. [file elife-96941-data1.zip › Figure 5E - Source data.xlsx]

## Sheet: Sheet1
		Healthy control	MSOD-B	MSOD-BΔR1
		660.193	1270	2140
		860	2116	1828
		1112.31	1620	1690
